# Supplementary material for: Investigating the Effectiveness of a Workplace Musculoskeletal Disorders Management Program
Source: Healthcare (Basel). 2024 Sep 10;12(18):1815. doi: 10.3390/healthcare12181815 (PMC11431167; doi:10.3390/healthcare12181815)
Supplement: Supplementary file 1 [file healthcare-12-01815-s001.zip]

Archive with 2 entries (2 files):
- healthcare-3158764-supplementary file 1 - Table and Figure.pdf
- healthcare-3158764-supplementary file 2 - Management of Musculoskeletal Discomfort in the Workplace.pdf
